# Supplementary material for: Pharmaceuticals, Pesticides, and Poly- and Perfluoroalkyl Substances at Surface Water Occurrence Levels—Impact of Compound Specific Physicochemical Properties on Nanofiltration and Reverse Osmosis Processes
Source: Membranes (Basel). 2025 Nov 27;15(12):358. doi: 10.3390/membranes15120358 (PMC12734873; doi:10.3390/membranes15120358)
Supplement: Supplementary file 1 [file membranes-15-00358-s001.zip]

Archive with 1 entries (1 files):
- membranes-3995197-supplementary.pdf
